# Supplementary material for: Prevalence and cervical organism burden among Louisiana women with Trichomonas vaginalis infections
Source: PLoS One. 2019 Jun 20;14(6):e0217041. doi: 10.1371/journal.pone.0217041 (PMC6586396; doi:10.1371/journal.pone.0217041)
Supplement: S1 Dataset — (XLSX) [file pone.0217041.s001.xlsx]

## Sheet: Fig1A
	Log10 Plasmid Copies/Reaction
	8	7	6	5	4	3	2	1
Crossing Point	16.32	19.22	22.49	25.72	28.31	31.8	35.86	39
	16.49	19.42	22.61	25.72	28.59	32.22	34.57	36.78
	16.3	19.2	22.33	25.64	28.53	31.96	34.62	36.88
	16.46	19.16	22.42	25.67	28.43	31.7	35.12	39
	16.12	19.19	22.45	25.66	28.43	31.91	35.16	36.41
	16.19	19.15	22.42	25.63	28.32	31.95	34.03	39
	16.18	19.15	22.47	25.73	28.42	31.74	34.89	39
	16.2	19.1	22.33	25.63	28.43	32	34.97	39
	16.22	19.17	22.46	25.61	28.46	31.74	35.93	37.87
	16.26	19.2	22.49	25.58	28.53	31.69	35.91

## Sheet: Fig1B
	Log10 Plasmid Copies/Reaction
	2.7	3.7	4.7	5.7	6.7
Crossing Point	33.15	29.97	26.91	23.68	20.24
	33.66	30.09	26.73	23.72	20.21
	33.36	29.92	27	24.12	20.84
	33.1	30.2	27.01	24.23	20.88
	32.71	30.44	26.24	22.28	19.67
	32.68	30.34	26.22	22.47	19.46
	32.88	30.6	26.32	22.48	19.24
	32.47	30.84	26.43	22.46	19.32
	33.46	30.29	26.93	23.9	20.55
	33.34	30.42	27.22	23.92	20.62

## Sheet: Fig1C
	1	2	3
Crossing Point	29.87	27.49	29.21
	29.87	27.72	29.07
	29.73	27.63	29.04
	29.15	28.55	29.03
	29.79	27.44	29.14

## Sheet: Fig2A
	Genome Equivalents/Reaction
	50	25	10	5
Crossing Point	38.01	40.8	38.14	0
	36.28	39.17	38.57	0
	37.55	38.77	39.7
	37.9	39.33
	36.57	39.31
	37.25	38.27
	36	38.42
	36.27
	36.43
	37.05
	36.15
	35.93

## Sheet: Fig2B
	50	25	10	5
% Positive	100	50	25	0

## Sheet: Fig3A
	x 480	Spin Col
DNA Concentration (ng/ul)	145.8	13.3
	135.7	3.8
	145.1	9
	147.3	7.8
	125.8	2.9
	191	30.5
	127.4	16.3
	123	20.2
	121.6	31.4
	139.7	8.2
	110.5	15.7
	109.4	16
	131.2	3.3
	101.5	5.1
	123.1	12.9
	111	10.1
	104	5.4
	122.8	19.1
	103.1	3.9
	104.9	3.6

## Sheet: Fig3B
	x 480	Spin Col
Ratio A260/A280	1.03	1.89
	1.01	2.23
	0.99	2.05
	1.01	1.85
	1.02	1.29
	1.02	1.69
	1.08	1.7
	1.06	1.67
	1.06	1.79
	1.05	1.57
	0.98	1.56
	1.07	1.58
	0.98	1.13
	1.02	1.6
	1.06	1.67
	1.02	1.49
	0.98	1.6
	0.95	1.97
	0.97	2.37
	0.96	2.34

## Sheet: Fig4
		7 Days		14 Days		21 Days
	Pre-Freeze	W/o MGP	MGP	W/o MGP	MGP	W/o MGP	MGP
	28.2457	29.1834	30.4169	29.1946	28.9577	29.3679	28.6258
	27.0449	28.7367	29.0961	28.247	28.7535	28.3067	27.8905
	28.6682	29.0385	28.7704	30.0575	29.251	28.1598	28.6329
	28.0041	28.9044	29.2779	29.0489	29.52	28.5893	29.5703
	27.3728	30.0673	29.7335	28.5568	28.3244	28.6054	28.8408
	27.7515	29.1142	29.1068	28.5797	28.9783	28.2003	28.8142
	28.7784	29.092	29.1249	28.6801	29.2307	28.7037	29.1323
	27.0613	27.7719	28.7344	27.8943	28.4028	28.1804	27.7642
	29.2608	28.7143	29.3095	28.1953	29.789	28.9989	28.5936
	28.3486	29.8234	28.4987	29.1862	29.6549	29.2103	29.0678
	26.3832	29.071	28.8685	28.9982	28.1365	28.5319	27.3141
	27.4794	29.0387	29.0117	28.5247	28.7419	28.567	28.397
	25.5161	26.8982	27.1478	26.0725	27.2754	26.8079	26.8749
	25.6171	27.5866	28.108	27.4818	28.5166	27.2376	27.5513
	27.0933	27.9017	29.2875	29.0955	29.7371	28.5001	29.1454
	26.5267	28.9842	29.0579	29.0583	28.6882	28.4012	27.8476
	27.1351	28.8721	28.5315	28.711	28.7959	28.7359	28.6938
	27.136	30.0722	28.9997	27.9074	28.636	28.3808	27.7862
	26.8455	27.8919	28.8184	27.8639	28.7693	27.7534	28.0756
	26.1827	27.5885	28.2711	27.9	29.062	27.6999	27.7944
	27.4653	28.4813	29.0205	28.233	28.4538	28.7567	28.2506
	27.9024	29.0277	29.0476	29.1136	29.3617	29.4697	30.1449
	28.4678	29.0073	29.6106	28.8592	28.6023	28.9247	29.1933
	26.5869	29.0948	29.0627	28.0154	29.2417	28.2654	28.079
	26.5647	28.314	30.4067	28.151	28.7988	28.081	27.5224
	26.5952	28.1465	28.407	28.0651	28.5492	28.5006	28.6753
	27.5267	28.3229	29.1918	28.0569	29.9051	28.4742	29.3476
	28.0283	28.7832	28.9599	29.02	28.6964	28.4992	28.6113
	27.056	29.0764	29.345	28.4467	29.0178	28.2567	29.0891
	28.3786	29.3437	29.0801	29.0966	28.688	29.3223	29.2978
	28.0937	29.0225	30.9479	28.7827	28.6952	28.2218	28.5873
	29.2786	28.731	29.479	28.8462	29.1672	28.6123	30.1103
	28.0224	28.4188	29.0053	29.001	28.8903	28.5134	28.6553
	29.6309	29.6352	29.1823	28.8815	29.23	28.4845	29.2934
	27.2738	29.3581	29.4023	29.565	29.323	28.7004	28.3685
	26.8983	28.5408	28.2769	27.9292	27.6595	27.4062	27.9389
	27.7873	29.0862	29.3465	28.9387	29.2405	28.144	28.3068
	28.526	28.4634	29.3513	28.781	29.0757	28.7061	29.068
	27.6353	29.1781	29.2211	28.0716	28.7555	28.248	28.7284
	26.5987	28.9806	29.6159	28.7912	29.1848	28.1466	28.0722
	26.7171	29.4918	29.2467	28.8488	28.1887	28.554	28.0871
	26.8099	29.056	28.9941	28.3244	29.025	28.1399	28.4935
	28.3856	30.2898	29.4987	30.2568	28.6748	30.0997	29.1188
	27.3991	30.1015	29.2811	30.0893	29.3169	30.5412	29.1231
	26.9964	30.3817	29.1625	30.1481	29.1884	30.5526	29.0936
	28.1044	30.1516	29.7589	30.3125	29.0076	29.82	29.2104
	29.4523	30.5326	29.4697	29.9324	29.9397	29.7087	30.1103
